# Supplementary material for: Ketonization of Ginsenoside C-K by Novel Recombinant 3-β-Hydroxysteroid Dehydrogenases and Effect on Human Fibroblast Cells
Source: Molecules. 2023 Apr 28;28(9):3792. doi: 10.3390/molecules28093792 (PMC10180105; doi:10.3390/molecules28093792)
Supplement: Supplementary file 1 [file molecules-28-03792-s001.zip]

Archive with 1 entries (1 files):
- molecules-2224332-supplementary.pdf
